# Supplementary material for: Drought modulates interactions between arbuscular mycorrhizal fungal diversity and barley genotype diversity
Source: Sci Rep. 2019 Jul 4;9:9650. doi: 10.1038/s41598-019-45702-1 (PMC6609766; doi:10.1038/s41598-019-45702-1)
Supplement: Supplementary file 2 — Dataset 1 [file 41598_2019_45702_MOESM2_ESM.xlsx]

## Sheet: Arkusz1
COMP_A	COMP_B	DROUGHT	DIV_A	DIV_B	ROOT_X	ROOT_Y	ROOT_Z	ROOT_SUM	SEED_MASS	ABOVE_MASS	FULL_MASS	F	A	V
XYZ	C	1	3	1	0.0482457466918715	0.364	0.333	0.745245746691871	1.18	2.91	3.65524574669187	53.3333333333333	0.466666666666667	0.233333333333333
YZ	ABC	0	2	3	0.366687073954984	0.0864	0.1057	0.558787073954984	1.529	6.18	6.73878707395498	60	13.5142857142857	0
YZ	AC	0	2	2	0.87682213740458	0.479	0.325	1.68082213740458	0.53	2.62	4.30082213740458	82.3529411764706	9.08823529411765	0
XY	ABC	0	2	3	0.885701083591331	0.4173	0.3301	1.63310108359133	0.6	3.33	4.96310108359133	96.969696969697	23.9242424242424	6.98484848484848
XZ	ABC	1	2	3	0.10021	0.13	0.238	0.46821	1.051	3.04	3.50821	40	1.5	0.983333333333333
Z	ABC	1	1	3	0.50317216890595	0.351	0.1701	1.02427216890595	0.5	1.63	2.65427216890595	84.8484848484848	0.0909090909090909	0
X	C	1	1	1	0.605786329113924	0.1318	0.0638	0.801386329113924	0.81	3.27	4.07138632911392	45.1612903225806	5.09677419354839	0.532258064516129
Y	ABC	0	1	3	0.726856459330144	0.4025	0.413	1.54235645933014	0.69	2.22	3.76235645933014	3.33333333333333	0	0
X	AC	1	1	2	0.37875601659751	0.2156	0.1244	0.71875601659751	1.16	1.96	2.67875601659751	40	0.471428571428572	0
XYZ	ABC	1	3	3	0.188072124756335	0.14	0.18	0.508072124756335	0.85	1.94	2.44807212475633	53.3333333333333	8.96666666666667	0.233333333333333
XYZ	ABC	1	3	3	0.203911297950604	0.191	0.4918	0.886711297950604	2.55	4.37	5.2567112979506	51.6129032258064	6.66129032258065	0.532258064516129
Y	A	1	1	1	0.043	0.0172	0.079	0.1392	2.795	2.83	2.9692	20	0.1	0.1
YZ	BC	0	2	2	0.24471652173913	0.42	0.387	1.05171652173913	1.01	2.9	3.95171652173913	68.75	4.921875	0
XYZ	B	0	3	1	0.454766447368421	1.012	0.0422	1.50896644736842	1.18	1.266	2.77496644736842	96.7741935483871	7.54838709677419	5.37096774193548
XY	BC	1	2	2	0.554451407992797	0.158	0.055	0.767451407992797	1.3	2.42	3.1874514079928	45.4545454545455	4.12121212121212	0.287878787878788
XYZ	ABC	0	3	3	0.78064738372093	0.3221	0.212	1.31474738372093	0.63	2.44	3.75474738372093	76.6666666666667	0.1	0
XYZ	A	1	3	1	0.140106498194946	0.071	0.0471	0.258206498194946	1.77	3.55	3.80820649819495	25.8064516129032	0	0.0032258064516129
XYZ	ABC	0	3	3	0.373858215010142	0.2519	0.218	0.843758215010142	1.05	2.25	3.09375821501014	96.7741935483871	34.3548387096774	7.03225806451613
YZ	ABC	1	2	3	0.140054747054747	0.1509	0.4013	0.692254747054747	2.363	4.95	5.64225474705475	51.6129032258064	4.41935483870968	0
X	A	1	1	1	0.121599870967742	0.023	0.05	0.194599870967742	1.828	1.73	1.92459987096774	50	0.0882352941176471	0
XYZ	ABC	0	3	3	0.789726232294617	0.4443	0.562	1.79602623229462	3.659	8.58	10.3760262322946	94.2857142857143	21.1428571428571	7.22857142857143
XY	AB	0	2	2	0.155859296482412	0.078	0.044	0.277859296482412	3.903	7.81	8.08785929648241	NA	NA	0.875
X	AC	0	1	2	0.792807789918928	0.326	NA	NA	1.019	7.7	NA	100	7.58333333333333	5.68333333333333
XYZ	AC	0	3	2	0.966971607515658	0.6356	0.4528	2.05537160751566	2.32	4.36	6.41537160751566	97.1428571428571	37.5028571428571	4.20285714285714
XY	AC	1	2	2	0.536952145643693	0.203	0.276	1.01595214564369	1.769	5.21	6.22595214564369	78.125	2.96875	0.296875
XYZ	AB	1	3	2	0.318	0.061	0.094	0.473	0.39	1.63	2.103	NA	NA	1.17857142857143
XY	AB	1	2	2	0.059584036838066	0.12	0.1609	0.340484036838066	3.056	3.04	3.38048403683807	48.2758620689655	0.241379310344828	0.586206896551724
X	AB	0	1	2	NA	0.1809	0.075	NA	3.67	4.27	NA	93.75	0	6.6875
XYZ	AB	1	3	2	0.181779433962264	0.1972	0.083	0.461979433962264	2.31	2.76	3.22197943396226	82.3529411764706	3.08823529411765	1.75
XYZ	ABC	0	3	3	0.580325742574258	0.4902	0.3613	1.43182574257426	3.636	4.19	5.62182574257426	97.1428571428571	17.9142857142857	4.45
XYZ	ABC	1	3	3	0.251912563380282	0.395	0.136	0.782912563380282	2.413	1.3	2.08291256338028	96.6666666666667	11.4	11.3333333333333
XY	AC	0	2	2	0.690281257275902	0.284	0.211	1.1852812572759	1.67	2.83	4.0152812572759	96.875	3.28125	10.890625
XYZ	AC	1	3	2	0.647828571428572	0.358	0.118	1.12382857142857	1.5	2.04	3.16382857142857	34.2857142857143	5.15714285714286	2.22857142857143
XYZ	ABC	1	3	3	0.313114600735048	0.203	0.2349	0.751014600735048	1.95	2.07	2.82101460073505	94.1176470588235	48.8235294117647	9.23529411764706
XYZ	ABC	0	3	3	1.27977156302521	0.2794	0.248	1.80717156302521	4.848	NA	NA	91.4285714285714	50.7857142857143	4.91428571428571
XYZ	ABC	1	3	3	0.168229813664596	0.1469	0.109	0.424129813664596	0.44	1.46	1.8841298136646	90	9.71666666666667	1.05
XYZ	AC	0	3	2	0.568621138211382	0.4408	0.253	1.26242113821138	1.45	4.4	5.66242113821138	82.3529411764706	0.102941176470588	5.41470588235294
XYZ	ABC	0	3	3	0.71545652173913	0.374	0.258	1.34745652173913	0.55	2.78	4.12745652173913	68.9655172413793	15.8793103448276	0.344827586206897
XY	C	0	2	1	0.855658782201405	0.438	0.3142	1.6078587822014	2.82	4.4	6.0078587822014	100	14.6290322580645	7.01612903225806
XYZ	ABC	1	3	3	0.0487090909090909	0.464	0.334	0.846709090909091	2.544	NA	NA	83.3333333333333	27.0166666666667	9.96666666666667
XYZ	ABC	1	3	3	0	0.1691	0.305	0.4741	0.83	3.79	4.2641	48.5714285714286	12.1285714285714	1.02857142857143
XYZ	AB	0	3	2	0.292358536585366	0.2367	0.144	0.673058536585366	5.488	9.22	9.89305853658537	65.625	0	2.015625
XYZ	BC	1	3	2	0.55583244222927	0.2432	0.321	1.12003244222927	0.81	2.47	3.59003244222927	73.3333333333333	0.1	0
XYZ	ABC	0	3	3	0.559819268635724	0.311	0.2359	1.10671926863572	4.31	5.28	6.38671926863572	97.1428571428571	23.8171428571429	6.23142857142857
XYZ	ABC	1	3	3	0.15329367816092	0.298	0.193	0.64429367816092	0.69	1.23	1.87429367816092	54.8387096774194	0.67741935483871	1.88709677419355
XYZ	AC	0	3	2	0.858101050929668	0.493	0.2182	1.56930105092967	3.95	4.47	6.03930105092967	93.9393939393939	29.8030303030303	5.53030303030303
XY	ABC	1	2	3	0.342013966175668	0.2542	0.164	0.760213966175668	0.64	2.29	3.05021396617567	93.1034482758621	6.12068965517241	8.93103448275862
XYZ	ABC	1	3	3	0.299257225433526	0.13	0.2139	0.643157225433526	1.553	6.38	7.02315722543353	37.1428571428571	2.68571428571429	0.8
XYZ	A	0	3	1	0.34904226618705	0.2153	0.094	0.65834226618705	5.29	4.79	5.44834226618705	44.1176470588235	0	0.676470588235294
XYZ	ABC	0	3	3	0.808172345132743	0.313	0.159	1.28017234513274	3.645	13.9	15.1801723451327	93.3333333333333	22.6166666666667	6.06666666666667
XYZ	BC	1	3	2	0.619601335504886	0.3553	0.142	1.11690133550489	0.36	1.83	2.94690133550489	90	6.2	2.21666666666667
XYZ	B	1	3	1	0.142764116094987	0.055	0.028	0.225764116094987	1.946	4.42	4.64576411609499	31.25	0.296875	0
XYZ	BC	0	3	2	0.0467042696629213	0.1371	NA	NA	4.996	6.68	NA	93.3333333333333	8.46666666666667	5.36666666666667
XYZ	BC	0	3	2	0.617050108837614	0.4642	0.1122	1.19345010883761	NA	3.42	4.61345010883761	100	25.921875	7.265625
XYZ	BC	1	3	2	0.41452096069869	0.169	0.202	0.78552096069869	3.851	3.47	4.25552096069869	59.375	6.171875	0.4375
XYZ	A	0	3	1	0.21171599479844	0.0395	0.072	0.32321599479844	4.609	7.77	8.09321599479844	81.25	1.484375	1.953125
XYZ	A	1	3	1	0.165136363636364	0.037	0.32	0.522136363636364	1.916	3.37	3.89213636363636	22.5806451612903	4.5	0.758064516129032
XYZ	A	1	3	1	0.187668	0.079	0.056	0.322668	1.77	2.9	3.222668	20	4.75	0
XYZ	B	1	3	1	0.107303448275862	0.044	0.0379	0.189203448275862	1.553	3.69	3.87920344827586	3.2258064516129	0	0
XY	A	0	2	1	0.277602839756592	0.11	0.128	0.515602839756592	1.32	1.79	2.30560283975659	45.1612903225806	0	0.419354838709677
X	A	0	1	1	0.247013392857143	0.119	0.185	0.551013392857143	3.23	6.12	6.67101339285714	72.7272727272727	3.1969696969697	2.72727272727273
Z	C	0	1	1	1.09105546691694	0.727	0.9609	2.77895546691694	1.42	3.26	6.03895546691694	51.4285714285714	3.34285714285714	0
XY	A	1	2	1	0.0407272727272727	0.2192	NA	NA	5.466	9.64	NA	90.3225806451613	1.58064516129032	1.62903225806452
XYZ	AB	0	3	2	0.506315384615385	0.2273	0.17	0.903615384615385	NA	NA	NA	65.7142857142857	0.457142857142857	4.25714285714286
XYZ	B	0	3	1	0.2662	0.0085	0.001	0.2757	3.789	NA	NA	0	0	0
XYZ	B	1	3	1	0.232135359116022	0.233	0.097	0.562135359116022	2.198	4.45	5.01213535911602	26.6666666666667	0	0
XYZ	AB	1	3	2	0.10181800281294	0.042	0.0332	0.17701800281294	2.37	2.56	2.73701800281294	16.1290322580645	0	0
X	AB	1	1	2	0.38555	0.108	0.108	0.60155	8.54	4.15	4.75155	93.3333333333333	5.35	1.98333333333333
Z	A	0	1	1	0.387838307747233	0.174	0.2	0.761838307747233	6.218	5.08	5.84183830774723	56.25	7.5625	0
Z	ABC	0	1	3	0.857070723574525	0.974	0.574	2.40507072357453	6.63	5.7	8.10507072357453	44.1176470588235	1.32352941176471	0
Z	B	1	1	1	0.183381848184819	0.2053	0.324	0.712681848184819	2.87	3.83	4.54268184818482	3.33333333333333	0	0
X	ABC	1	1	3	0.498656617271334	0.237	0.159	0.894656617271334	1.02	1.82	2.71465661727133	86.6666666666667	9.53333333333333	1.4
Z	B	0	1	1	0.350613106159895	0.3056	0.589	1.2452131061599	4.176	8.95	10.1952131061599	40.625	0.703125	0
Z	AC	0	1	2	1.0797301	0.4657	0.494	2.0394301	0.99	3.85	5.8894301	53.3333333333333	0.1	0
Z	C	1	1	1	0.525998536585366	0.56	0.371	1.45699853658537	2	2.56	4.01699853658537	5.88235294117647	0	0
XY	B	1	2	1	0.25708024691358	0.311	0.095	0.66308024691358	2.02	2.91	3.57308024691358	68.75	0.84375	1.40625
XZ	AC	1	2	2	0.183048936170213	0.1927	0.353	0.728748936170213	0.96	1.72	2.44874893617021	75.8620689655172	7.6551724137931	1.94827586206897
Z	BC	0	1	2	0.875722710163112	0.611	0.7063	2.19302271016311	2.16	4.93	7.12302271016311	54.2857142857143	7.54285714285714	0
Z	AB	1	1	2	0.149892179930796	0.203	0.1059	0.458792179930796	2.029	3.14	3.5987921799308	26.6666666666667	0	0
XZ	ABC	0	2	3	0.368812307692308	0.292	0.2652	0.926012307692308	4.84	5.96	6.88601230769231	93.9393939393939	3.42424242424242	4.33333333333333
XYZ	C	1	3	1	0.622123144963145	0.446	0.1515	1.21962314496314	0.88	2.59	3.80962314496314	41.9354838709677	0	0
Z	ABC	0	1	3	0.51716103030303	0.4258	0.2193	1.16226103030303	4.058	7.83	8.99226103030303	69.6969696969697	3.66666666666667	0
Z	AB	0	1	2	0.564939706744868	0.376	NA	NA	NA	NA	NA	46.875	4.2375	0
X	ABC	0	1	3	0.81801161431702	0.3419	0.244	1.40391161431702	NA	NA	NA	100	40.4090909090909	5.33333333333333
XZ	ABC	1	2	3	0.12039375	0.108	0.038	0.26639375	3.39	4.01	4.27639375	84.375	11.515625	1.25
X	ABC	1	1	3	0.369733238231098	0.29	0.276	0.935733238231098	2.023	4.05	4.9857332382311	100	18.6290322580645	8.87096774193548
XY	ABC	0	2	3	0.794759136212625	0.2894	0.311	1.39515913621262	3.396	4.68	6.07515913621262	100	45.4193548387097	7.25806451612903
Z	ABC	0	1	3	0.822426666666667	0.582	0.51	1.91442666666667	NA	NA	NA	73.3333333333333	9.27	0
Z	BC	1	1	2	0.0618439803439804	0.2291	0.369	0.65994398034398	1.256	5.17	5.82994398034398	33.3333333333333	2.09090909090909	0
XZ	ABC	0	2	3	0.328362	0.4141	0.642	1.384462	2.447	7.65	9.034462	56.6666666666667	1.91666666666667	1.55
XY	ABC	1	2	3	0.348495058823529	0.143	0.218	0.709495058823529	0.42	1.82	2.52949505882353	6.66666666666667	0	0
XY	ABC	0	2	3	0.726836526315789	0.2609	0.309	1.29673652631579	1.3	2.58	3.87673652631579	93.5483870967742	16.1935483870968	26.9032258064516
XY	ABC	1	2	3	0.447452268370607	0.143	0.1145	0.704952268370607	1.51	1.91	2.61495226837061	83.8709677419355	27.1290322580645	7.01612903225806
Z	ABC	1	1	3	0.210538679245283	0.165	0.226	0.601538679245283	3.274	3.51	4.11153867924528	12.9032258064516	0	0
XYZ	AC	1	3	2	0.311410201912859	0.259	0.226	0.796410201912859	0.92	1.67	2.46641020191286	45.7142857142857	0.0857142857142857	0.171428571428571
XYZ	AC	1	3	2	0.760658664608259	0.306	0.159	1.22565866460826	0.41	1.56	2.78565866460826	77.4193548387097	0.0967741935483871	0.0967741935483871
X	B	0	1	1	0.2514	0.13	0.038	0.4194	3.676	4.13	4.5494	73.9130434782609	3.91304347826087	0.565217391304348
Z	A	1	1	1	0.0735263157894737	0.1096	0.097	0.280126315789474	0.61	NA	NA	33.3333333333333	10.35	1.18333333333333
XY	B	0	2	1	0.430909302325581	0.1087	0.0763	0.615909302325581	5.296	5.25	5.86590930232558	100	8.89393939393939	6.98484848484848
X	B	1	1	1	0.224170864197531	0.0694	0.147	0.440570864197531	2.477	4.65	5.09057086419753	70	1.63333333333333	1.06666666666667
X	ABC	1	1	3	0.418660288461538	0.1086	0.0714	0.598660288461539	1.86	3.11	3.70866028846154	76.4705882352941	13.9558823529412	5.27941176470588
XZ	ABC	0	2	3	0.434870218340611	0.2648	0.262	0.961670218340611	4.5	10.4	11.3616702183406	100	5.6969696969697	9.96969696969697
XYZ	BC	0	3	2	0.550480432972523	0.2878	0.117	0.955280432972523	3.063	6.45	7.40528043297252	97.0588235294118	38.3235294117647	4.48529411764706
XYZ	A	0	3	1	0.303438554216867	0.097	0.038	0.438438554216867	1.24	1.95	2.38843855421687	73.3333333333333	2.3	0.983333333333333
X	BC	0	1	2	1.02102685920578	0.4321	0.2459	1.69902685920578	2.5	6.67	8.36902685920578	100	0.970588235294118	7.03235294117647
XZ	BC	0	2	2	0.428324601226994	0.404	0.69	1.52232460122699	1.31	4.91	6.43232460122699	100	45.7666666666667	29.9166666666667
XZ	AB	1	2	2	0.0801835294117647	0.229	0.257	0.566183529411765	NA	NA	NA	74.1935483870968	4	4.67741935483871
X	ABC	0	1	3	0.832872175379427	0.6213	0.515	1.96917217537943	0.95	4.42	6.38917217537943	93.5483870967742	12.1612903225806	4.90322580645161
X	BC	1	1	2	0.592522453870117	0.287	0.1235	1.00302245387012	1.25	2.82	3.82302245387012	84.375	20.296875	3.140625
XZ	C	0	2	1	1.01784	0.532	0.734	2.28384	1.72	5.74	8.02384	100	6.52857142857143	6.13142857142857
XZ	A	1	2	1	0.171315555555556	0.103	NA	NA	2.186	3.16	NA	100	0	5.65714285714286
XZ	AC	0	2	2	0.703662606112054	0.476	0.735	1.91466260611205	1.05	2.53	4.44466260611205	100	49.2903225806452	1.7741935483871
XY	BC	0	2	2	1.08020968795356	NA	0.465	NA	2.462	9.7	NA	90.3225806451613	38.3548387096774	3.61290322580645
XZ	B	0	2	1	0.370380821917808	0.187	0.311	0.868380821917808	NA	NA	NA	100	2.45588235294118	10.1323529411765
XZ	B	1	2	1	0.158	0.174	0.362	0.694	NA	NA	NA	69.6969696969697	4.86363636363636	0.909090909090909
Z	ABC	1	1	3	0.650909733333333	0.3408	0.1899	1.18160973333333	1.88	4.59	5.77160973333333	5.71428571428571	0	0
XZ	BC	1	2	2	0.148330487804878	0.165	0.396	0.709330487804878	NA	NA	NA	35.2941176470588	0	0
Y	AC	0	1	2	0.751230808080808	0.897	0.648	2.29623080808081	2.889	8.49	10.7862308080808	25	0	0
Y	C	0	1	1	0.389793	0.695	0.4672	1.551993	5.21	4.57	6.121993	41.9354838709677	0	0
Y	BC	1	1	2	0.281854285714286	0.23	0.234	0.745854285714286	0.38	1.72	2.46585428571429	31.25	0.3125	0.09375
XYZ	B	0	3	1	0.211	0.131	0.098	0.44	0.14	1.62	2.06	15.625	1.484375	1.484375
Y	B	0	1	1	0.130922891566265	0.0574	0.097	0.285322891566265	0.51	2.46	2.74532289156627	36.3636363636364	0	0
Y	AB	0	1	2	0.056	0.048	0.052	0.156	2.37	2.57	2.726	NA	NA	NA
XZ	ABC	1	2	3	0.125	0.067	0.467	0.659	0.32	1.71	2.369	90.9090909090909	30.9393939393939	4.27272727272727
XY	C	1	2	1	0.626751898734177	0.3478	0.165	1.13955189873418	1.608	5.25	6.38955189873418	76.6666666666667	1.16666666666667	0.233333333333333
XZ	A	0	2	1	0.119	0.096	0.054	0.269	5.647	6.71	6.979	80	2.12857142857143	2.18571428571429
Y	AB	1	1	2	0.10064854368932	0.1432	0.138	0.38184854368932	3.139	NA	NA	0	0	0
XZ	AB	0	2	2	0.237058473282443	0.144	0.233	0.614058473282443	5.777	5.31	5.92405847328244	68.5714285714286	9.07142857142857	2.05714285714286
XZ	C	1	2	1	0.553665773809524	0.328	0.303	1.18466577380952	1.94	4.6	5.78466577380952	18.1818181818182	0.303030303030303	0
Y	B	1	1	1	0.0777	0.087	0.133	0.2977	2.628	3.1	3.3977	NA	NA	0
Y	ABC	0	1	3	0.425438784629133	0.2239	0.2748	0.924138784629133	0.58	3.1	4.02413878462913	6.66666666666667	0	0
X	C	0	1	1	0.941903621169916	0.624	0.711	2.27690362116992	2.064	9.85	12.1269036211699	100	5.37096774193548	2.16129032258065
XYZ	C	0	3	1	1.01067952167414	0.9301	0.219	2.15977952167414	1.867	8.05	10.2097795216741	90.3225806451613	9.11290322580645	1.46774193548387
Z	AC	1	1	2	0.408354885057471	0.3573	0.371	1.13665488505747	1.33	2.28	3.41665488505747	28.5714285714286	1.88571428571429	0
Y	AC	1	1	2	0.447475697674419	0.278	0.764	1.48947569767442	1.49	2.3	3.78947569767442	10	0	0
Y	ABC	0	1	3	0.576490636215334	0.3117	0.372	1.26019063621533	4.216	11.16	12.4201906362153	33.3333333333333	0.287878787878788	0
Y	ABC	1	1	3	0.350021226415094	0.175	0.219	0.744021226415094	2.167	4.63	5.37402122641509	33.3333333333333	0	0
YZ	ABC	0	2	3	0.260256684491979	0.2486	0.2204	0.729256684491979	5.361	5.53	6.25925668449198	96.7741935483871	2.90322580645161	30.7741935483871
XYZ	C	1	3	1	0.519513891779396	0.1359	0.148	0.803413891779396	1.68	2.43	3.2334138917794	32.3529411764706	2.23529411764706	0
Y	C	1	1	1	0.579351482758621	0.471	0.894	1.94435148275862	1.25	5.01	6.95435148275862	37.5	0	0
Y	BC	0	1	2	0.681996025983951	0.319	1.602	2.60299602598395	3.68	8.16	10.762996025984	19.3548387096774	0	0
XYZ	C	0	3	1	1.32915140644109	0.5668	0.754	2.64995140644109	1.613	10.12	12.7699514064411	90.9090909090909	3.87878787878788	0
Y	A	0	1	1	0.257063793103448	0.093	0.087	0.437063793103448	5.942	9.01	9.44706379310345	3.33333333333333	0	0
Y	ABC	1	1	3	0.23348134414832	0.2037	0.712	1.14918134414832	2.646	4.83	5.97918134414832	77.4193548387097	0	0
Y	ABC	1	1	3	0.204472239747634	0.204	0.294	0.702472239747634	2.53	4.4	5.10247223974763	10	0	0
XYZ	C	0	3	1	1.81060317745803	NA	0.445	NA	2.219	10.39	NA	96.7741935483871	6.45161290322581	3.68064516129032
YZ	C	1	2	1	0.542739	0.2336	0.4348	1.211139	0.589	7.27	8.481139	74.1935483870968	0	0
YZ	AC	1	2	2	0.320100341296928	0.1627	0.49	0.972800341296928	2.278	4.36	5.33280034129693	40	0	0
YZ	AB	0	2	2	0.0902246575342466	0.0951	0.066	0.251324657534247	3.712	NA	NA	30	0.1	0
YZ	AB	1	2	2	0.0490780141843972	0.0791	0.1888	0.316978014184397	2.573	NA	NA	6.45161290322581	0	0.0967741935483871
YZ	BC	1	2	2	0.208657925925926	0.358	0.305	0.871657925925926	2.84	3.04	3.91165792592593	32.3529411764706	0.088235294117647	0
YZ	B	0	2	1	0.225201814882033	0.082	0.0906	0.397801814882033	4.306	3.35	3.74780181488203	21.875	0.21875	0.53125
YZ	ABC	0	2	3	0.848465103189493	0.4996	0.3293	1.67736510318949	5.1	3.73	5.40736510318949	87.8787878787879	26.6363636363636	0
X	ABC	0	1	3	0.999486842105263	0.344	0.594	1.93748684210526	5.6	7.41	9.34748684210526	100	29.4166666666667	4.83333333333333
YZ	A	0	2	1	0.156	0.206	0.079	0.441	0.91	3.39	3.831	85.7142857142857	0.339285714285714	0.339285714285714
YZ	A	1	2	1	0.251455919395466	0.149	0.0956	0.496055919395466	2.494	3.01	3.50605591939547	36.6666666666667	0	0
YZ	ABC	1	2	3	0.26779	0.1711	0.368	0.80689	2.423	3.67	4.47689	28.125	0.1875	0
YZ	B	1	2	1	0.201701960784314	0.1429	0.191	0.535601960784314	1.99	2.92	3.45560196078431	35.4838709677419	0.0967741935483871	0
YZ	ABC	1	2	3	0.31808	0.224	0.218	0.76008	1.557	3.87	4.63008	46.6666666666667	0.75	0
XYZ	AB	0	3	2	0.658418554216867	0.1974	0.1234	0.979218554216867	0.63	2.81	3.78921855421687	54.8387096774194	6.29032258064516	0
XYZ	ABC	0	3	3	0.520327512799784	0.446	0.232	1.19832751279978	0.98	2.55	3.74832751279978	93.75	21.296875	3.21875
YZ	C	0	2	1	1.26838753167765	0.4476	0.4343	2.15028753167765	1.55	4.806	6.95628753167765	73.3333333333333	2.7	0.316666666666667
